# Supplementary material for: Tetra­bromido(di-2-pyridyl­amine-κ2 N 2,N 2′)platinum(IV)
Source: Acta Crystallogr Sect E Struct Rep Online. 2012 Aug 1;68(Pt 9):m1141. doi: 10.1107/S160053681203379X (PMC3435571; doi:10.1107/S160053681203379X)
Supplement: Supplementary file 1 [file e-68-m1141-sup1.cif]

##############################################################################
#                                                                            #
# This CIF contains the data in a paper accepted for publication in          #
# Acta Crystallographica Section E. It conforms to the requirements of       #
# Notes for Authors for Acta Crystallographica Section E, and has been       #
# peer reviewed under the auspices of the IUCr Commission on Journals.       #
#                                                                            #
# Full details of the Crystallographic Information File format               #
# are given in the paper "The Crystallographic Information File (CIF):       #
# a New Standard Archive File for Crystallography" by S. R. Hall, F. H.      #
# Allen and I. D. Brown [Acta Cryst. (1991), A47, 655-685].                  #
#                                                                            #
# The current version of the core CIF dictionary is obtainable from          #
# ftp://ftp.iucr.org/pub/cif_core.dic.                                       #
#                                                                            #
# Software is freely available for graphical display of the structure(s)     #
# in this CIF. For information consult the CIF software page                 #
# http://www.iucr.org/resources/cif/software.                                #
#                                                                            #
# This file may be used for bona fide research purposes within the           #
# scientific community so long as proper attribution is given to the journal # 
# article from which it was obtained.                                        #
#                                                                            #
##############################################################################
data_global
_audit_creation_method     SHELXL-97
_journal_date_recd_electronic     2012-07-23
_journal_date_accepted     2012-07-27
_journal_name_full     'Acta Crystallographica, Section E'
_journal_year     2012
_journal_volume     68
_journal_issue      9
_journal_page_first     m1141
_journal_page_last     m1141
_journal_paper_category     QM
_journal_paper_doi     10.1107/S160053681203379X
_journal_coeditor_code     HY2577
_publ_contact_author_name     'Dr. Kwang Ha'
_publ_contact_author_address
; School of Applied Chemical Engineering
  The Research Institute of Catalysis
  Chonnam National University
  Gwangju 500-757
  Republic of Korea
;
_publ_contact_author_email     hakwang@chonnam.ac.kr
_publ_contact_author_fax     '82 62 530 1909'
_publ_contact_author_phone     '82 62 530 1901'
_publ_section_title
;
Tetrabromido(di-2-pyridylamine-\k^2^<i>N</i>^2^,<i>N</i>^2'^)platinum(IV)
;
loop_
    _publ_author_name
    _publ_author_footnote
    _publ_author_address
    'Ha, Kwang' .
; School of Applied Chemical Engineering
  The Research Institute of Catalysis
  Chonnam National University
  Gwangju 500-757
  Republic of Korea
;
_chemical_name_systematic
;
Tetrabromido(di-2-pyridylamine-\k^2^<i>N</i>^2^,<i>N</i>^2'^)platinum(IV)
;
_chemical_name_common     ?
_chemical_formula_moiety     'C10 H9 Br4 N3 Pt'
_chemical_formula_sum     'C10 H9 Br4 N3 Pt'
_chemical_formula_structural     ?
_chemical_formula_analytical     ?
_chemical_formula_iupac     '[Pt Br4 (C10 H9 N3)]'
_chemical_formula_weight     685.93
_chemical_melting_point     ?
_symmetry_cell_setting     monoclinic
_symmetry_space_group_name_H-M     'P 21/m'
_symmetry_space_group_name_Hall     '-P 2yb'
loop_
    _symmetry_equiv_pos_as_xyz
    'x, y, z'
    '-x, y+1/2, -z'
    '-x, -y, -z'
    'x, -y-1/2, z'
_cell_length_a     6.7876(7)
_cell_length_b     14.2860(14)
_cell_length_c     7.8893(8)
_cell_angle_alpha     90.00
_cell_angle_beta     113.562(2)
_cell_angle_gamma     90.00
_cell_volume     701.23(12)
_cell_formula_units_Z     2
_cell_measurement_reflns_used     2726
_cell_measurement_theta_min     2.82
_cell_measurement_theta_max     26.02
_cell_measurement_temperature     200(2)
_exptl_crystal_description     'block'
_exptl_crystal_colour     'red'
_exptl_crystal_size_max     0.28
_exptl_crystal_size_mid     0.14
_exptl_crystal_size_min     0.13
_exptl_crystal_density_diffrn     3.249
_exptl_crystal_density_meas     ?
_exptl_crystal_density_method     'not measured'
_exptl_crystal_F_000     616
_exptl_absorpt_coefficient_mu     21.385
_exptl_absorpt_correction_type     multi-scan
_exptl_absorpt_process_details     '(SADABS; Bruker, 2001)'
_exptl_absorpt_correction_T_min     0.459
_exptl_absorpt_correction_T_max     1.000
_exptl_special_details     ?
_diffrn_ambient_temperature     200(2)
_diffrn_radiation_type     MoK\a
_diffrn_radiation_wavelength     0.71073
_diffrn_radiation_source     'fine-focus sealed tube'
_diffrn_radiation_monochromator     graphite
_diffrn_measurement_device_type     'Bruker SMART 1000 CCD'
_diffrn_measurement_method     '\f and \w scans'
_diffrn_detector_area_resol_mean     ?
_diffrn_reflns_number     4257
_diffrn_reflns_av_R_equivalents     0.0344
_diffrn_reflns_av_sigmaI/netI     0.0394
_diffrn_reflns_theta_min     2.82
_diffrn_reflns_theta_max     26.01
_diffrn_reflns_theta_full     26.01
_diffrn_measured_fraction_theta_max     0.971
_diffrn_measured_fraction_theta_full     0.971
_diffrn_reflns_limit_h_min     -8
_diffrn_reflns_limit_h_max     8
_diffrn_reflns_limit_k_min     -17
_diffrn_reflns_limit_k_max     15
_diffrn_reflns_limit_l_min     -9
_diffrn_reflns_limit_l_max     9
_diffrn_standards_number     ?
_diffrn_standards_interval_count     ?
_diffrn_standards_interval_time     ?
_diffrn_standards_decay_%     ?
_refine_special_details
;
Refinement of <i>F</i>^2^ against ALL reflections. The weighted <i>R</i>-factor
<i>wR</i> and goodness of fit <i>S</i> are based on <i>F</i>^2^, conventional
<i>R</i>-factors <i>R</i> are based on <i>F</i>, with <i>F</i> set to zero for
negative <i>F</i>^2^. The threshold expression of <i>F</i>^2^ >
\s(<i>F</i>^2^) is used only for calculating <i>R</i>-factors(gt) <i>etc</i>.
and is not relevant to the choice of reflections for refinement.
<i>R</i>-factors based on <i>F</i>^2^ are statistically about twice as large
as those based on <i>F</i>, and <i>R</i>- factors based on ALL data will be
even larger.
;
_reflns_number_total     1400
_reflns_number_gt     1176
_reflns_threshold_expression     I>2\s(I)
_refine_ls_structure_factor_coef     Fsqd
_refine_ls_matrix_type     full
_refine_ls_R_factor_all     0.0388
_refine_ls_R_factor_gt     0.0281
_refine_ls_wR_factor_gt     0.0679
_refine_ls_wR_factor_ref     0.0747
_refine_ls_goodness_of_fit_ref     1.036
_refine_ls_restrained_S_all     1.036
_refine_ls_number_reflns     1400
_refine_ls_number_parameters     88
_refine_ls_number_restraints     0
_refine_ls_hydrogen_treatment     constr
_refine_ls_weighting_scheme     calc
_refine_ls_weighting_details
         'calc w=1/[\s^2^(Fo^2^)+(0.0388P)^2^+0.9524P] where P=(Fo^2^+2Fc^2^)/3'
_atom_sites_solution_hydrogens     geom
_atom_sites_solution_primary     direct
_atom_sites_solution_secondary     difmap
_refine_ls_shift/su_max     0.000
_refine_ls_shift/su_mean     0.000
_refine_diff_density_max     1.892
_refine_diff_density_min     -1.615
_refine_ls_extinction_method     none
_refine_ls_extinction_coef     ?
loop_
    _atom_type_symbol
    _atom_type_description
    _atom_type_scat_dispersion_real
    _atom_type_scat_dispersion_imag
    _atom_type_scat_source
    'C' 'C' 0.0033 0.0016
                         'International Tables Vol C Tables 4.2.6.8 and 6.1.1.4'
    'H' 'H' 0.0000 0.0000
                         'International Tables Vol C Tables 4.2.6.8 and 6.1.1.4'
    'Br' 'Br' -0.2901 2.4595
                         'International Tables Vol C Tables 4.2.6.8 and 6.1.1.4'
    'N' 'N' 0.0061 0.0033
                         'International Tables Vol C Tables 4.2.6.8 and 6.1.1.4'
    'Pt' 'Pt' -1.7033 8.3905
                         'International Tables Vol C Tables 4.2.6.8 and 6.1.1.4'
_computing_data_collection     'SMART (Bruker, 2007)'
_computing_cell_refinement     'SAINT (Bruker, 2007)'
_computing_data_reduction     'SAINT (Bruker, 2007)'
_computing_structure_solution     'SHELXS97 (Sheldrick, 2008)'
_computing_structure_refinement     'SHELXL97 (Sheldrick, 2008)'
_computing_molecular_graphics
                              'ORTEP-3 (Farrugia, 1997) and PLATON (Spek, 2009)'
_computing_publication_material     'SHELXL97 (Sheldrick, 2008)'
loop_
    _atom_site_type_symbol
    _atom_site_label
    _atom_site_fract_x
    _atom_site_fract_y
    _atom_site_fract_z
    _atom_site_U_iso_or_equiv
    _atom_site_adp_type
    _atom_site_calc_flag
    _atom_site_refinement_flags
    _atom_site_occupancy
    _atom_site_symmetry_multiplicity
    _atom_site_disorder_assembly
    _atom_site_disorder_group
    Pt Pt1 0.02241(6) 0.2500 0.81398(5) 0.01565(14) Uani d S 1 2 . .
    Br Br1 -0.30563(16) 0.2500 0.52614(15) 0.0260(3) Uani d S 1 2 . .
    Br Br2 0.34926(18) 0.2500 1.10292(15) 0.0298(3) Uani d S 1 2 . .
    Br Br3 -0.14760(13) 0.13183(5) 0.93509(11) 0.0306(2) Uani d . 1 1 . .
    N N1 0.1651(8) 0.1500(3) 0.7074(8) 0.0145(11) Uani d . 1 1 . .
    N N2 0.1284(13) 0.2500 0.4576(11) 0.0193(17) Uani d S 1 2 . .
    H H2N 0.1473 0.2500 0.3485 0.023 Uiso d SR 1 2 . .
    C C1 0.2280(12) 0.0668(5) 0.7949(11) 0.0251(16) Uani d . 1 1 . .
    H H1 0.2303 0.0591 0.9153 0.030 Uiso calc R 1 1 . .
    C C2 0.2881(12) -0.0059(4) 0.7148(11) 0.0250(16) Uani d . 1 1 . .
    H H2 0.3358 -0.0632 0.7797 0.030 Uiso calc R 1 1 . .
    C C3 0.2786(11) 0.0046(5) 0.5396(11) 0.0257(17) Uani d . 1 1 . .
    H H3 0.3095 -0.0471 0.4784 0.031 Uiso calc R 1 1 . .
    C C4 0.2249(11) 0.0890(5) 0.4520(10) 0.0224(15) Uani d . 1 1 . .
    H H4 0.2227 0.0972 0.3318 0.027 Uiso calc R 1 1 . .
    C C5 0.1730(11) 0.1634(4) 0.5426(10) 0.0193(15) Uani d . 1 1 . .
loop_
    _atom_site_aniso_label
    _atom_site_aniso_U_11
    _atom_site_aniso_U_22
    _atom_site_aniso_U_33
    _atom_site_aniso_U_12
    _atom_site_aniso_U_13
    _atom_site_aniso_U_23
    Pt1 0.0193(2) 0.0115(2) 0.0184(2) 0.000 0.00991(17) 0.000
    Br1 0.0226(6) 0.0189(5) 0.0313(6) 0.000 0.0053(5) 0.000
    Br2 0.0315(6) 0.0315(6) 0.0222(6) 0.000 0.0063(5) 0.000
    Br3 0.0381(5) 0.0239(4) 0.0393(5) -0.0026(3) 0.0254(4) 0.0072(3)
    N1 0.014(3) 0.012(2) 0.017(3) -0.002(2) 0.005(2) 0.003(2)
    N2 0.023(5) 0.017(4) 0.019(4) 0.000 0.010(4) 0.000
    C1 0.029(4) 0.019(3) 0.030(4) 0.002(3) 0.014(3) 0.007(3)
    C2 0.023(4) 0.012(3) 0.042(5) 0.001(3) 0.015(4) 0.006(3)
    C3 0.022(4) 0.018(4) 0.041(5) -0.002(3) 0.017(4) -0.008(3)
    C4 0.023(4) 0.019(3) 0.028(4) 0.001(3) 0.014(3) -0.005(3)
    C5 0.018(4) 0.011(3) 0.031(4) 0.000(3) 0.012(3) 0.001(3)
_geom_special_details
;
All e.s.d.'s (except the e.s.d. in the dihedral angle between two l.s. planes)
are estimated using the full covariance matrix. The cell e.s.d.'s are taken
into account individually in the estimation of e.s.d.'s in distances, angles
and torsion angles; correlations between e.s.d.'s in cell parameters are only
used when they are defined by crystal symmetry. An approximate (isotropic)
treatment of cell e.s.d.'s is used for estimating e.s.d.'s involving l.s.
planes.
;
loop_
    _geom_bond_atom_site_label_1
    _geom_bond_atom_site_label_2
    _geom_bond_site_symmetry_2
    _geom_bond_distance
    _geom_bond_publ_flag
    Pt1 N1 . 2.082(5) ?
    Pt1 Br3 . 2.4446(7) ?
    Pt1 Br1 . 2.4642(12) ?
    Pt1 Br2 . 2.4647(12) ?
    N1 C5 . 1.337(9) ?
    N1 C1 . 1.356(8) ?
    N2 C5 4_565 1.382(7) ?
    N2 C5 . 1.382(7) ?
    N2 H2N . 0.9200 ?
    C1 C2 . 1.360(10) ?
    C1 H1 . 0.9500 ?
    C2 C3 . 1.366(11) ?
    C2 H2 . 0.9500 ?
    C3 C4 . 1.366(10) ?
    C3 H3 . 0.9500 ?
    C4 C5 . 1.401(9) ?
    C4 H4 . 0.9500 ?
loop_
    _geom_angle_atom_site_label_1
    _geom_angle_atom_site_label_2
    _geom_angle_atom_site_label_3
    _geom_angle_site_symmetry_1
    _geom_angle_site_symmetry_3
    _geom_angle
    _geom_angle_publ_flag
    N1 Pt1 N1 4_565 . 86.6(3) ?
    N1 Pt1 Br3 4_565 4_565 93.02(13) ?
    N1 Pt1 Br3 . 4_565 179.26(15) ?
    N1 Pt1 Br3 4_565 . 179.26(15) ?
    N1 Pt1 Br3 . . 93.02(13) ?
    Br3 Pt1 Br3 4_565 . 87.35(4) ?
    N1 Pt1 Br1 4_565 . 91.29(16) ?
    N1 Pt1 Br1 . . 91.29(16) ?
    Br3 Pt1 Br1 4_565 . 88.07(3) ?
    Br3 Pt1 Br1 . . 88.07(3) ?
    N1 Pt1 Br2 4_565 . 88.95(15) ?
    N1 Pt1 Br2 . . 88.95(16) ?
    Br3 Pt1 Br2 4_565 . 91.69(3) ?
    Br3 Pt1 Br2 . . 91.69(3) ?
    Br1 Pt1 Br2 . . 179.67(3) ?
    C5 N1 C1 . . 119.6(6) ?
    C5 N1 Pt1 . . 120.1(4) ?
    C1 N1 Pt1 . . 119.9(4) ?
    C5 N2 C5 4_565 . 127.1(8) ?
    C5 N2 H2N 4_565 . 111.6 ?
    C5 N2 H2N . . 111.6 ?
    N1 C1 C2 . . 121.7(7) ?
    N1 C1 H1 . . 119.1 ?
    C2 C1 H1 . . 119.1 ?
    C1 C2 C3 . . 118.9(7) ?
    C1 C2 H2 . . 120.5 ?
    C3 C2 H2 . . 120.5 ?
    C4 C3 C2 . . 120.3(6) ?
    C4 C3 H3 . . 119.9 ?
    C2 C3 H3 . . 119.9 ?
    C3 C4 C5 . . 118.8(7) ?
    C3 C4 H4 . . 120.6 ?
    C5 C4 H4 . . 120.6 ?
    N1 C5 N2 . . 120.9(6) ?
    N1 C5 C4 . . 120.3(6) ?
    N2 C5 C4 . . 118.9(6) ?
loop_
    _geom_torsion_atom_site_label_1
    _geom_torsion_atom_site_label_2
    _geom_torsion_atom_site_label_3
    _geom_torsion_atom_site_label_4
    _geom_torsion_site_symmetry_1
    _geom_torsion_site_symmetry_2
    _geom_torsion_site_symmetry_3
    _geom_torsion_site_symmetry_4
    _geom_torsion
    _geom_torsion_publ_flag
    N1 Pt1 N1 C5 4_565 . . . -39.4(6) ?
    Br3 Pt1 N1 C5 . . . . 139.9(5) ?
    Br1 Pt1 N1 C5 . . . . 51.8(5) ?
    Br2 Pt1 N1 C5 . . . . -128.4(5) ?
    N1 Pt1 N1 C1 4_565 . . . 148.0(4) ?
    Br3 Pt1 N1 C1 . . . . -32.6(5) ?
    Br1 Pt1 N1 C1 . . . . -120.7(5) ?
    Br2 Pt1 N1 C1 . . . . 59.0(5) ?
    C5 N1 C1 C2 . . . . -3.8(10) ?
    Pt1 N1 C1 C2 . . . . 168.8(6) ?
    N1 C1 C2 C3 . . . . -1.9(11) ?
    C1 C2 C3 C4 . . . . 4.8(11) ?
    C2 C3 C4 C5 . . . . -2.1(10) ?
    C1 N1 C5 N2 . . . . -174.2(7) ?
    Pt1 N1 C5 N2 . . . . 13.3(9) ?
    C1 N1 C5 C4 . . . . 6.5(10) ?
    Pt1 N1 C5 C4 . . . . -166.1(5) ?
    C5 N2 C5 N1 4_565 . . . 34.0(13) ?
    C5 N2 C5 C4 4_565 . . . -146.7(7) ?
    C3 C4 C5 N1 . . . . -3.6(10) ?
    C3 C4 C5 N2 . . . . 177.0(7) ?
loop_
    _geom_hbond_atom_site_label_D
    _geom_hbond_atom_site_label_H
    _geom_hbond_atom_site_label_A
    _geom_hbond_site_symmetry_A
    _geom_hbond_distance_DH
    _geom_hbond_distance_HA
    _geom_hbond_distance_DA
    _geom_hbond_angle_DHA
    N2 H2N Br2 1_554 0.92 2.79 3.665(8) 161
    C3 H3 Br1 2_546 0.95 2.90 3.689(7) 141
_iucr_refine_instructions_details
;
TITL [PtBr4(dpa)]
CELL 0.71073   6.7876  14.2860   7.8893  90.000 113.562  90.000
ZERR    2.00   0.0007   0.0014   0.0008   0.000   0.002   0.000
LATT  1
SYMM -X, 0.5+Y, -Z
SFAC C  H  Br N PT
UNIT 20 18 8  6 2
MERG 2
L.S. 18
OMIT -1   8   8
OMIT -6   8   7
OMIT 0  17   1
OMIT -7   9   5
OMIT 0  17   2
OMIT 7   0   1
OMIT 0   6   8
OMIT -7   8   6
OMIT -8   0   2
OMIT 6   0   3
OMIT 7   2   1
OMIT 1   8   7
OMIT -6   9   7
OMIT 1   7   7
OMIT 1   4   8
OMIT -2   3   4
ACTA
BOND $H
CONF
EQIV $1 x,y,-1+z
EQIV $2 -x,-1/2+y,1-z
EQIV $3 x,1/2-y,z
HTAB N2 Br2_$1
HTAB C1 Br3
HTAB C3 Br1_$2
MPLA 6 N1 C1 C2 C3 C4 C5
MPLA 6 N1_$3 C1_$3 C2_$3 C3_$3 C4_$3 C5_$3
FMAP 2
PLAN -20
TEMP -73
WGHT    0.038800    0.952400
FVAR       0.34005
PT1   5    0.022413    0.250000    0.813982    10.50000    0.01933    0.01149 =
         0.01837    0.00000    0.00991    0.00000
BR1   3   -0.305634    0.250000    0.526138    10.50000    0.02257    0.01893 =
         0.03128    0.00000    0.00526    0.00000
BR2   3    0.349258    0.250000    1.102920    10.50000    0.03151    0.03151 =
         0.02220    0.00000    0.00628    0.00000
BR3   3   -0.147600    0.131832    0.935088    11.00000    0.03807    0.02392 =
         0.03934    0.00722    0.02539   -0.00262
N1    4    0.165056    0.150038    0.707383    11.00000    0.01365    0.01250 =
         0.01654    0.00251    0.00516   -0.00194
N2    4    0.128374    0.250000    0.457649    10.50000    0.02284    0.01726 =
         0.01917    0.00000    0.00986    0.00000
AFIX   3
H2N   2    0.147307    0.250000    0.348506    10.50000   -1.20000
AFIX   0
C1    1    0.228034    0.066795    0.794885    11.00000    0.02863    0.01881 =
         0.02992    0.00699    0.01392    0.00167
AFIX  43
H1    2    0.230308    0.059050    0.915251    11.00000   -1.20000
AFIX   0
C2    1    0.288065   -0.005944    0.714808    11.00000    0.02323    0.01209 =
         0.04181    0.00566    0.01525    0.00101
AFIX  43
H2    2    0.335829   -0.063154    0.779700    11.00000   -1.20000
AFIX   0
C3    1    0.278573    0.004588    0.539615    11.00000    0.02194    0.01798 =
         0.04143   -0.00807    0.01717   -0.00231
AFIX  43
H3    2    0.309479   -0.047072    0.478445    11.00000   -1.20000
AFIX   0
C4    1    0.224857    0.089043    0.452010    11.00000    0.02301    0.01930 =
         0.02821   -0.00550    0.01385    0.00103
AFIX  43
H4    2    0.222685    0.097244    0.331778    11.00000   -1.20000
AFIX   0
C5    1    0.173003    0.163392    0.542555    11.00000    0.01770    0.01132 =
         0.03074    0.00083    0.01159    0.00036
HKLF 4
REM  [PtBr4(dpa)]
REM R1 =  0.0281 for   1176 Fo > 4sig(Fo)  and  0.0388 for all   1400 data
REM     88 parameters refined using      0 restraints
END
WGHT      0.0388      0.9524
REM Highest difference peak  1.892,  deepest hole -1.615,  1-sigma level  0.232
Q1    1   0.0104  0.2500  0.9178  10.50000  0.05    1.89
Q2    1   0.0366  0.2500  0.6917  10.50000  0.05    1.71
Q3    1   0.1798  0.2500  1.0311  10.50000  0.05    1.16
Q4    1   0.2075  0.2500  0.8488  10.50000  0.05    1.15
Q5    1  -0.1477  0.2500  0.7246  10.50000  0.05    1.03
Q6    1  -0.0798  0.2771  0.7578  11.00000  0.05    1.02
Q7    1  -0.0598  0.2500  0.5463  10.50000  0.05    0.94
Q8    1   0.1114  0.2954  0.8888  11.00000  0.05    0.94
Q9    1  -0.4787  0.2500  0.4919  10.50000  0.05    0.86
Q10   1   0.0033  0.2500  0.4169  10.50000  0.05    0.86
Q11   1   0.1182  0.3705  0.4386  11.00000  0.05    0.82
Q12   1  -0.1808  0.2982  0.5450  11.00000  0.05    0.79
Q13   1   0.1759  0.3661  1.2115  11.00000  0.05    0.79
Q14   1  -0.0070  0.3242  1.0624  11.00000  0.05    0.76
Q15   1  -0.3163  0.2500  0.6603  10.50000  0.05    0.75
Q16   1  -0.2701  0.3307  0.8647  11.00000  0.05    0.74
Q17   1   0.3417  0.2500  1.2441  10.50000  0.05    0.73
Q18   1  -0.1753  0.3376  0.6672  11.00000  0.05    0.68
Q19   1  -0.4390  0.2500  0.2140  10.50000  0.05    0.67
Q20   1   0.2128  0.2500  1.2777  10.50000  0.05    0.66
;
